# Supplementary material for: Microbial and metabolic features associated with outcome of infliximab therapy in pediatric Crohn’s disease
Source: Gut Microbes. 2021 Jan 11;13(1):1865708. doi: 10.1080/19490976.2020.1865708 (PMC7808429; doi:10.1080/19490976.2020.1865708)
Supplement: Supplemental Material [file KGMI_A_1865708_SM6867.zip]

Archive with 9 entries (8 files):
- supplement/
- supplement/Figure S1.pdf
- supplement/Figure S2.pdf
- supplement/Figure S3.pdf
- supplement/Figure S4.pdf
- supplement/Figure S5.pdf
- supplement/Figure S6.pdf
- supplement/Supplementary Tables 20201201.doc
- supplement/Table for review only.docx
